# Supplementary material for: Management of Green Mold Disease in White Button Mushroom (Agaricus bisporus) and Its Yield Improvement
Source: J Fungi (Basel). 2022 May 24;8(6):554. doi: 10.3390/jof8060554 (PMC9225557; doi:10.3390/jof8060554)
Supplement: Supplementary file 1 [file jof-08-00554-s001.zip]

Archive with 1 entries (1 files):
- jof-1701106-supplementary.pdf
